# Supplementary material for: Hematological Parameter-Derived Inflammatory Scores in Non-Pancreatic Hyperlipasemia (NPHL)—The Prognosis Lies in the Blood
Source: Biomedicines. 2025 Jul 14;13(7):1719. doi: 10.3390/biomedicines13071719 (PMC12292475; doi:10.3390/biomedicines13071719)
Supplement: Supplementary file 1 [file biomedicines-13-01719-s001.zip]

Archive with 1 entries (1 files):
- biomedicines-3705131-supplementary.pdf
